# Supplementary material for: A Hyaluronic Acid Demilune Scaffold and Polypyrrole-Coated Fibers Carrying Embedded Human Neural Precursor Cells and Curcumin for Surface Capping of Spinal Cord Injuries
Source: Biomedicines. 2021 Dec 16;9(12):1928. doi: 10.3390/biomedicines9121928 (PMC8698735; doi:10.3390/biomedicines9121928)
Supplement: Supplementary file 1 [file biomedicines-09-01928-s001.zip]

Archive with 1 entries (1 files):
- biomedicines-1466422-supplementary.pdf
